# Supplementary material for: Comparative chloroplast genomics and phylogenetics of nine Lindera species (Lauraceae)
Source: Sci Rep. 2018 Jun 11;8:8844. doi: 10.1038/s41598-018-27090-0 (PMC5995902; doi:10.1038/s41598-018-27090-0)
Supplement: Supplementary file 2 — Dataset 1 [file 41598_2018_27090_MOESM2_ESM.xls]

## Sheet: Sheet1
Table S1 Genbank accession numbers for DNA sequences of rbcL, matK, trnL-trnF, psbA-trnH, ndhF, ITS and rpb2 sequences of 33 Lauraceae species
Species	rbcL (504 bp)	Reference	matK (748 bp)	Reference	trnL-trnF (841 bp)	Reference	psbA-trnH (426 bp)	Reference	ndhF (2096 bp)	Reference	ITS (596 bp)	Reference	rpb2 (1596 bp)	Reference
Lindera benzoin	MH220730	this paper	MH220730	this paper	MH220730	this paper	MH220730	this paper	MH220730	this paper	AF272283.1	Chanderbal et al., 2001	-	-
Lindera communis	MH220731	this paper	MH220731	this paper	MH220731	this paper	MH220731	this paper	MH220731	this paper	KP092868.1	Liu et al., 2015	-	-
Lindera glauca	MH220732	this paper	MH220732	this paper	MH220732	this paper	MH220732	this paper	MH220732	this paper	AB470488.1	Fijridiyanto and Murakami, 2009a	AB462668.1	Fijridiyanto and Murakami, 2009a
Lindera latifolia	MH220733	this paper	MH220733	this paper	MH220733	this paper	MH220733	this paper	MH220733	this paper	-	-	-	-
Lindera megaphylla	MH220734	this paper	MH220734	this paper	MH220734	this paper	MH220734	this paper	MH220734	this paper	AY265406.1	Li et al., 2004	KT248733.1
Lindera metcalfiana	MH220735	this paper	MH220735	this paper	MH220735	this paper	MH220735	this paper	MH220735	this paper	KP092870.1	Liu et al., 2015	-	-
Lindera nacusua	MH220736	this paper	MH220736	this paper	MH220736	this paper	MH220736	this paper	MH220736	this paper	-	-	-	-
Lindera obtusiloba	MH220737	this paper	MH220737	this paper	MH220737	this paper	MH220737	this paper	MH220737	this paper	AY265411.1	Li et al., 2004	AB462672.1	Fijridiyanto and Murakami, 2009a
Lindera robusta	MH220738	this paper	MH220738	this paper	MH220738	this paper	MH220738	this paper	MH220738	this paper	-	-	-	-
Lindera aggregata	HM019471	Unpublished	HM019332	Unpublished	KU645673	Unpublished	KU645631	Unpublished	AB442029	Fijridiyanto and Murakami, 2009a	AB470487.1	Fijridiyanto and Murakami, 2009a	AB462676	Fijridiyanto and Murakami, 2009a
Lindera chunii	HM019474.1	Unpublished	KP093534.1	Liu et al., 2015	-	-	KP095549.1	Liu et al., 2015	-	-	DQ124266.1	Unpublished	-	-
Lindera erythrocarpa	-	-	AB259065.1	Fijridiyanto and Murakami, 2009a	KU645672	Unpublished	KU160271.1	Huang et al., 2015	AB442024.1	Fijridiyanto and Murakami, 2009a	AB260855.1	Fijridiyanto and Murakami, 2009a	AB462663.1	Fijridiyanto and Murakami, 2009a
Lindera fragrans	HM019475.1	Unpublished	HM019335.1	Unpublished	-	-	HM019406.1	Unpublished	-	-	KX546544	Liu et al., 2017	-	-
Lindera fruticosa	KX546882.1	Liu et al., 2017	-	-	-	-	-	-	-	-	AY265410.1	Li et al., 2004	-	-
Lindera kariensis	-	-	-	-	-	-	-	-	-	-	DQ124263.1	Unpublished	-	-
Lindera longipedunculata	-	-	-	-	-	-	-	-	-	-	DQ124265.1	Unpublished	-	-
Lindera lucida	-	-	AB259066.1	Fijridiyanto and Murakami, 2009a	-	-	-	-	AB442026.1	Fijridiyanto and Murakami, 2009a	AB260856.1	Fijridiyanto and Murakami, 2009a	AB462670.1	Fijridiyanto and Murakami, 2009b
Lindera polyantha	-	-	AB259068.1	Fijridiyanto and Murakami, 2009a	-	-	-	-	AB442028.1	Fijridiyanto and Murakami, 2009a	AB260858.1	Fijridiyanto and Murakami, 2009a	AB462675.1	Fijridiyanto and Murakami, 2009b
Lindera pulcherrima	KX546901.1	Liu et al., 2017	HM019339.1	Unpublished	-	-	HM019409.1	Unpublished	-	-	DQ124267.1	Unpublished	-	-
Lindera reflexa	HQ427264.1	Unpublished	AF244401.1	Unpublished	-	-	HQ427107.1	Pei et al., 2011	-	-	AY265407.1	Li et al., 2004	-	-
Lindera triloba	-	-	-	-	AB237268.1	Iwasaki et al., 2006	-	-	-	-	-	-	-	-
Lindera umbellata	-	-	AB259069.1	Fijridiyanto and Murakami, 2009a	AF268727	Chanderbal et al., 2001	AF268789.1	Chanderbal et al., 2001	AB442030.1	Fijridiyanto and Murakami, 2009a	AF272285.1	Chanderbal et al., 2001	AB462678.1	Fijridiyanto and Murakami, 2009a
Lindera villipes	-	-	-	-	-	-	-	-	-	-	DQ124268.1	Unpublished	-	-
Laurus nobilis	KY085912	Unpublished	KY085912	Unpublished	KY085912	Unpublished	KY085912	Unpublished	KY085912	Unpublished	AY265392.1	Li et al., 2004	KU140411.1	Huang et al., 2016
Litsea cubeba	AY337734.1	Kim et al., 2004	AB259073.1	Fijridiyanto and Murakami, 2009a			EU153961.1	Unpublished	AB442034.1	Fijridiyanto and Murakami, 2009a	AY265402.1	Li et al., 2004	AB462687.1	Fijridiyanto and Murakami, 2009a
Litsea glutinosa	KU382356	Hinsinger and Strijk, 2017	KU382356	Hinsinger and Strijk, 2017	KU382356	Hinsinger and Strijk, 2017	KU382356	Hinsinger and Strijk, 2017	KU382356	Hinsinger and Strijk, 2017	AB260871.1	Fijridiyanto and Murakami, 2009a	AB462705.1	Fijridiyanto and Murakami, 2009a
Litsea tomentosa	-	-	AB259092.1	Fijridiyanto and Murakami, 2009a	-	-	-	-	AB442049.1	Fijridiyanto and Murakami, 2009b	AB260882.1	Fijridiyanto and Murakami, 2009a	AB462724.1	Fijridiyanto and Murakami, 2009b
Cinnamomum camphora	LC228240	Wu et al., 2017	LC228240	Wu et al., 2017	LC228240	Wu et al., 2017	LC228240	Wu et al., 2017	LC228240	Wu et al., 2017	MF110040.1	Unpublished	KU140338.1	Huang et al., 2016
Cinnamomum kanehirae	KR014245	Wu et al., 2015	KR014245	Wu et al., 2015	KR014245	Wu et al., 2015	KR014245	Wu et al., 2015	KR014245	Wu et al., 2015	KY271521.1	Unpublished	-	-
Cinnamomum micranthum	KR014245.1	Wu et al., 2015	KR014245.1	Wu et al., 2015	KR014245	Wu et al., 2015	KR014245.1	Wu et al., 2015	KR014245.1	Wu et al., 2015	FJ755415.1	Jun-Qiu et al., 2009	KU140369.1	Huang et al., 2015
Cinnamomum verum	KY635878	Rabah et al., 2017	KY635878	Rabah et al., 2017	KY635878	Rabah et al., 2017	KY635878	Rabah et al., 2017	KY635878	Rabah et al., 2017	MF110061.1	Unpublished	KU140407.1	Huang et al., 2016
Nectandra angustifolia	MF939340	Song et al., 2017	MF939340	Song et al., 2017	MF939340	Song et al., 2017	MF939340	Song et al., 2017	MF939340	-	-	-	-	-
Sassafras tzumu	MF939339	Song et al., 2017	MF939339	Song et al., 2017	MF939339	Song et al., 2017	MF939339	Song et al., 2017	MF939339	Song et al., 2017	AY265391.1	Li et al., 2004	-	-
Reference
1	Chanderbal, A. S., Werff, H. d. & Renner, S. S. Phylogeny and historical biogeography of Lauraceae: Evidence from the Chloroplast and Nuclear Genomes. Annals of the Missouri Botanical Gaeden 88(1), 104-134,doi: http://www.jstor.org/stable/2666133 (2001).
2	Fijridiyanto, I. A. & Murakami, N. Phylogeny of Litsea and related genera (Laureae-Lauraceae) based on analysis of rpb2 gene sequences. Journal of plant research 122, 283-298, doi:10.1007/s10265-009-0218-8 (2009a).
3	Fijridiyanto, I. A. & Murakami, N. Molecular Systematics of Malesian Litsea Lam. and Putative Related Genera (Lauraceae). Acta phytotaxonomica et geobotanica : APG 60, 1-18, doi:https://doi.org/10.18942/apg.KJ00005576218 (2009b).
4	Hinsinger, D. D. & Strijk, J. S. Toward phylogenomics of Lauraceae: The complete chloroplast genome sequence of Litsea glutinosa (Lauraceae), an invasive tree species on Indian and Pacific Ocean islands. Plant Gene 9, 71-79, doi:10.1016/j.plgene.2016.08.002 (2017).
5	Huang, X. C., Ci, X. Q., Conran, J. G. & Li, J. Application of DNA Barcodes in Asian Tropical Trees--A Case Study from Xishuangbanna Nature Reserve, Southwest China. PLoS ONE 10, e0129295, doi:10.1371/journal.pone.0129295 (2015).
6	Huang, J. F. et al. Origins and evolution of cinnamon and camphor: A phylogenetic and historical biogeographical analysis of the Cinnamomum group (Lauraceae). Molecular phylogenetics and evolution 96, 33-44, doi:10.1016/j.ympev.2015.12.007 (2016).
7	Iwasaki, T., Aoki, K., Seo, A. & Murakami, N. Intraspecific sequence variation of chloroplast DNA among the component species of deciduous broad-leaved forests in Japan. Journal of plant research 119, 539-552, doi:10.1007/s10265-006-0010-y (2006).
8	Jun-Qiu, C., Lang, L., Jie, L. & Hsi-Wen, L. Bayesian Inference of nrDNA ITS Sequences from Machilus (Lauraceae) and Its Systematic Significance. Acta Botanica Yunnanica 31(2), 117-126, doi: 10. 3724 SP. J. 1143. 2009. 08206 (2009).
9	Kim, S., Soltis, D. E., Soltis, P. S. & Suh, Y. DNA sequences from Miocene fossils: an ndhF sequence of Magnolia latahensis (Magnoliaceae) and an rbcL Sequence of Persea pseudocarolinensis (Lauraceae). American journal of botany 91(4), 615-620, doi: 10.3732/ajb.91.4.615 (2004).
10	Li, J., Christophel, D. C., Conran, J. G. & Li, H.-W. Phylogenetic relationships within the 'core' Laureae ( Litsea complex, Lauraceae) inferred from sequences of the chloroplast gene mat K and nuclear ribosomal DNA ITS regions. Plant Systematics and Evolution 246, 19-34, doi:10.1007/s00606-003-0113-z (2004).
11	Liu, J. et al. The use of DNA barcoding as a tool for the conservation biogeography of subtropical forests in China. Diversity and Distributions 21, 188-199, doi:10.1111/ddi.12276 (2015).
12	Liu, Z. F. et al. DNA barcoding evaluation and implications for phylogenetic relationships in Lauraceae from China. PLoS ONE 12, e0175788, doi:10.1371/journal.pone.0175788 (2017).
13	Pei, N. et al. Exploring Tree Habitat Associations in a Chinese Subtropical Forest Plot Using a Molecular Phylogeny Generated from DNA Barcode Loci. PLoS ONE 6(6) e21273 (2011).
14	Rabah, S. O. et al. Plastome Sequencing of Ten Nonmodel Crop Species Uncovers a Large Insertion of Mitochondrial DNA in Cashew. The Plant Genome 10, doi:10.3835/plantgenome2017.03.0020 (2017).
15	Song, Y. et al. Evolutionary Comparisons of the Chloroplast Genome in Lauraceae and Insights into Loss Events in the Magnoliids. Genome biology and evolution 9, 2354-2364, doi:10.1093/gbe/evx180 (2017).
16	Wu. C.-C., Ho. C.-K. & S.-H., C. The complete chloroplast genome of Cinnamomum Kanehirae Hayata (Lauraceae). Mitochondrial DNA 27(4):2681-2682, doi:10.3109/bioinformatics/bth352. PMID:15180927 (2015).
17	Wu, C.-S., Wang, T.-J., Wu, C.-W., Wang, Y.-N. & Chaw, S.-M. Plastome evolution in the sole hemiparasitic genus laurel dodder (Cassytha) and insights into the plastid phylogenomics of Lauraceae. Genome biology and evolution 9, 2604-2614, doi:10.1093/gbe/evx177/4107194/Plastome-evolution-in-the-sole-hemiparasitic-genus (2017).
